# Supplementary material for: Inhibitory Activity of LDT10 and LDT119, New Saturated Cardanols, Against Trypanosoma cruzi
Source: Pharmaceuticals (Basel). 2025 Dec 22;19(1):30. doi: 10.3390/ph19010030 (PMC12844929; doi:10.3390/ph19010030)
Supplement: Supplementary file 1 [file pharmaceuticals-19-00030-s001.zip]

Archive with 1 entries (1 files):
- pharmaceuticals-3920036-supplementary.pdf
